# Supplementary material for: A brain cytokine-independent switch in cortical activity marks the onset of sickness behavior triggered by acute peripheral inflammation
Source: J Neuroinflammation. 2023 Jul 28;20:176. doi: 10.1186/s12974-023-02851-5 (PMC10375675; doi:10.1186/s12974-023-02851-5)
Supplement: Supplementary file 2 — Additional file 2. Table S1. Statistical test values and n numbers for Fig. 4. [file 12974_2023_2851_MOESM2_ESM.xlsx]

## Sheet: Figure 4
Percent change in water consumption									Percent change in body weight									Nest building score difference
Tukey's multiple comparisons test	Predicted (LS) mean diff.	95.00% CI of diff.	Significant?	Summary	Adjusted P Value	N1	N2		Tukey's multiple comparisons test	Predicted (LS) mean diff.	95.00% CI of diff.	Significant?	Summary	Adjusted P Value	N1	N2		Tukey's multiple comparisons test	Predicted (LS) mean diff.	95.00% CI of diff.	Significant?	Summary	Adjusted P Value	N1	N2
Baseline									Baseline									Baseline
Saline vs. LPS 0.5 mg/kg	-3.915	-48.16 to 40.33	No	ns	0.9955	6	5		Saline vs. LPS 0.5 mg/kg	0	-4.810 to 4.810	No	ns	>0.9999	6	4		Saline vs. LPS 0.5 mg/kg	0	-1.933 to 1.933	No	ns	>0.9999	5	4
Saline vs. LPS 1mg/kg	-8.283	-50.47 to 33.90	No	ns	0.9549	6	6		Saline vs. LPS 1mg/kg	0	-4.302 to 4.302	No	ns	>0.9999	6	6		Saline vs. LPS 1mg/kg	0	-1.822 to 1.822	No	ns	>0.9999	5	5
Saline vs. LPS 2mg/kg	-12.67	-54.86 to 29.51	No	ns	0.8588	6	6		Saline vs. LPS 2mg/kg	0	-4.302 to 4.302	No	ns	>0.9999	6	6		Saline vs. LPS 2mg/kg	0	-1.822 to 1.822	No	ns	>0.9999	5	5
LPS 0.5 mg/kg vs. LPS 1mg/kg	-4.368	-48.61 to 39.87	No	ns	0.9938	5	6		LPS 0.5 mg/kg vs. LPS 1mg/kg	0	-4.810 to 4.810	No	ns	>0.9999	4	6		LPS 0.5 mg/kg vs. LPS 1mg/kg	0	-1.933 to 1.933	No	ns	>0.9999	4	5
LPS 0.5 mg/kg vs. LPS 2mg/kg	-8.757	-53.00 to 35.49	No	ns	0.9539	5	6		LPS 0.5 mg/kg vs. LPS 2mg/kg	0	-4.810 to 4.810	No	ns	>0.9999	4	6		LPS 0.5 mg/kg vs. LPS 2mg/kg	0	-1.933 to 1.933	No	ns	>0.9999	4	5
LPS 1mg/kg vs. LPS 2mg/kg	-4.389	-46.57 to 37.79	No	ns	0.9928	6	6		LPS 1mg/kg vs. LPS 2mg/kg	0	-4.302 to 4.302	No	ns	>0.9999	6	6		LPS 1mg/kg vs. LPS 2mg/kg	0	-1.822 to 1.822	No	ns	>0.9999	5	5
LPS 24h									LPS 24h									LPS 24h
Saline vs. LPS 0.5 mg/kg	89.76	42.60 to 136.9	Yes	****	<0.0001	6	4		Saline vs. LPS 0.5 mg/kg	11.07	6.257 to 15.88	Yes	****	<0.0001	6	4		Saline vs. LPS 0.5 mg/kg	3.45	1.517 to 5.383	Yes	****	<0.0001	5	4
Saline vs. LPS 1mg/kg	84.34	42.15 to 126.5	Yes	****	<0.0001	6	6		Saline vs. LPS 1mg/kg	11.75	7.445 to 16.05	Yes	****	<0.0001	6	6		Saline vs. LPS 1mg/kg	3.6	1.778 to 5.422	Yes	****	<0.0001	5	5
Saline vs. LPS 2mg/kg	90.96	48.78 to 133.1	Yes	****	<0.0001	6	6		Saline vs. LPS 2mg/kg	10.29	5.988 to 14.59	Yes	****	<0.0001	6	6		Saline vs. LPS 2mg/kg	3.6	1.778 to 5.422	Yes	****	<0.0001	5	5
LPS 0.5 mg/kg vs. LPS 1mg/kg	-5.422	-52.58 to 41.74	No	ns	0.9903	4	6		LPS 0.5 mg/kg vs. LPS 1mg/kg	0.6806	-4.129 to 5.491	No	ns	0.9823	4	6		LPS 0.5 mg/kg vs. LPS 1mg/kg	0.15	-1.783 to 2.083	No	ns	0.9969	4	5
LPS 0.5 mg/kg vs. LPS 2mg/kg	1.205	-45.96 to 48.37	No	ns	0.9999	4	6		LPS 0.5 mg/kg vs. LPS 2mg/kg	-0.7772	-5.587 to 4.033	No	ns	0.974	4	6		LPS 0.5 mg/kg vs. LPS 2mg/kg	0.15	-1.783 to 2.083	No	ns	0.9969	4	5
LPS 1mg/kg vs. LPS 2mg/kg	6.627	-35.56 to 48.81	No	ns	0.9761	6	6		LPS 1mg/kg vs. LPS 2mg/kg	-1.458	-5.760 to 2.844	No	ns	0.8094	6	6		LPS 1mg/kg vs. LPS 2mg/kg	0	-1.822 to 1.822	No	ns	>0.9999	5	5
LPS 48h									LPS 48h									LPS 48h
Saline vs. LPS 0.5 mg/kg	33.13	-14.03 to 80.29	No	ns	0.2601	6	4		Saline vs. LPS 0.5 mg/kg	10.87	6.064 to 15.68	Yes	****	<0.0001	6	4		Saline vs. LPS 0.5 mg/kg	0.175	-1.758 to 2.108	No	ns	0.9951	5	4
Saline vs. LPS 1mg/kg	46.39	4.202 to 88.57	Yes	*	0.0255	6	6		Saline vs. LPS 1mg/kg	15.21	10.91 to 19.51	Yes	****	<0.0001	6	6		Saline vs. LPS 1mg/kg	1.9	0.07781 to 3.722	Yes	*	0.0378	5	5
Saline vs. LPS 2mg/kg	71.69	29.50 to 113.9	Yes	***	0.0002	6	6		Saline vs. LPS 2mg/kg	15.66	11.35 to 19.96	Yes	****	<0.0001	6	6		Saline vs. LPS 2mg/kg	2.8	0.9778 to 4.622	Yes	***	0.0008	5	5
LPS 0.5 mg/kg vs. LPS 1mg/kg	13.25	-33.91 to 60.41	No	ns	0.8811	4	6		LPS 0.5 mg/kg vs. LPS 1mg/kg	4.334	-0.4760 to 9.144	No	ns	0.0922	4	6		LPS 0.5 mg/kg vs. LPS 1mg/kg	1.725	-0.2077 to 3.658	No	ns	0.0964	4	5
LPS 0.5 mg/kg vs. LPS 2mg/kg	38.55	-8.608 to 85.72	No	ns	0.1475	4	6		LPS 0.5 mg/kg vs. LPS 2mg/kg	4.782	-0.02780 to 9.592	No	ns	0.0519	4	6		LPS 0.5 mg/kg vs. LPS 2mg/kg	2.625	0.6923 to 4.558	Yes	**	0.0036	4	5
LPS 1mg/kg vs. LPS 2mg/kg	25.3	-16.88 to 67.48	No	ns	0.398	6	6		LPS 1mg/kg vs. LPS 2mg/kg	0.4482	-3.854 to 4.750	No	ns	0.9927	6	6		LPS 1mg/kg vs. LPS 2mg/kg	0.9	-0.9222 to 2.722	No	ns	0.5633	5	5
LPS 72h									LPS 72h									LPS 72h
Saline vs. LPS 0.5 mg/kg	-15.36	-62.52 to 31.80	No	ns	0.8271	6	4		Saline vs. LPS 0.5 mg/kg	4.792	-0.01838 to 9.602	No	ns	0.0513	6	4		Saline vs. LPS 0.5 mg/kg	-0.475	-2.408 to 1.458	No	ns	0.9153	5	4
Saline vs. LPS 1mg/kg	-4.819	-47.00 to 37.36	No	ns	0.9905	6	6		Saline vs. LPS 1mg/kg	11.65	7.344 to 15.95	Yes	****	<0.0001	6	6		Saline vs. LPS 1mg/kg	-0.4	-2.222 to 1.422	No	ns	0.9377	5	5
Saline vs. LPS 2mg/kg	-18.07	-60.26 to 24.11	No	ns	0.6745	6	6		Saline vs. LPS 2mg/kg	10.37	6.067 to 14.67	Yes	****	<0.0001	6	6		Saline vs. LPS 2mg/kg	-0.6	-2.422 to 1.222	No	ns	0.8202	5	5
LPS 0.5 mg/kg vs. LPS 1mg/kg	10.54	-36.62 to 57.70	No	ns	0.9355	4	6		LPS 0.5 mg/kg vs. LPS 1mg/kg	6.855	2.045 to 11.66	Yes	**	0.002	4	6		LPS 0.5 mg/kg vs. LPS 1mg/kg	0.075	-1.858 to 2.008	No	ns	0.9996	4	5
LPS 0.5 mg/kg vs. LPS 2mg/kg	-2.711	-49.87 to 44.45	No	ns	0.9988	4	6		LPS 0.5 mg/kg vs. LPS 2mg/kg	5.577	0.7675 to 10.39	Yes	*	0.0165	4	6		LPS 0.5 mg/kg vs. LPS 2mg/kg	-0.125	-2.058 to 1.808	No	ns	0.9982	4	5
LPS 1mg/kg vs. LPS 2mg/kg	-13.25	-55.44 to 28.93	No	ns	0.842	6	6		LPS 1mg/kg vs. LPS 2mg/kg	-1.277	-5.580 to 3.025	No	ns	0.8628	6	6		LPS 1mg/kg vs. LPS 2mg/kg	-0.2	-2.022 to 1.622	No	ns	0.9914	5	5
Percent change in food consumption									Rectal temperature (°C)
Tukey's multiple comparisons test	Predicted (LS) mean diff.	95.00% CI of diff.	Significant?	Summary	Adjusted P Value	N1	N2		Tukey's multiple comparisons test	Predicted (LS) mean diff.	95.00% CI of diff.	Significant?	Summary	Adjusted P Value	N1	N2
Baseline									Baseline
Saline vs. LPS 0.5 mg/kg	-0.4804	-38.80 to 37.84	No	ns	>0.9999	6	5		Saline vs. LPS 0.5 mg/kg	0.3833	-1.858 to 2.625	No	ns	0.9687	6	5
Saline vs. LPS 1mg/kg	-0.6163	-37.16 to 35.92	No	ns	>0.9999	6	6		Saline vs. LPS 1mg/kg	0.2333	-1.904 to 2.371	No	ns	0.9915	6	6
Saline vs. LPS 2mg/kg	-4.559	-41.10 to 31.98	No	ns	0.9877	6	6		Saline vs. LPS 2mg/kg	0.3	-1.837 to 2.437	No	ns	0.9822	6	6
LPS 0.5 mg/kg vs. LPS 1mg/kg	-0.1359	-38.46 to 38.19	No	ns	>0.9999	5	6		LPS 0.5 mg/kg vs. LPS 1mg/kg	-0.15	-2.392 to 2.092	No	ns	0.998	5	6
LPS 0.5 mg/kg vs. LPS 2mg/kg	-4.079	-42.40 to 34.24	No	ns	0.9923	5	6		LPS 0.5 mg/kg vs. LPS 2mg/kg	-0.08333	-2.325 to 2.158	No	ns	0.9997	5	6
LPS 1mg/kg vs. LPS 2mg/kg	-3.943	-40.48 to 32.60	No	ns	0.9919	6	6		LPS 1mg/kg vs. LPS 2mg/kg	0.06667	-2.071 to 2.204	No	ns	0.9998	6	6
LPS 24h									LPS 24h
Saline vs. LPS 0.5 mg/kg	88.48	47.63 to 129.3	Yes	****	<0.0001	6	4		Saline vs. LPS 0.5 mg/kg	0.9583	-1.431 to 3.348	No	ns	0.7132	6	4
Saline vs. LPS 1mg/kg	88.23	51.69 to 124.8	Yes	****	<0.0001	6	6		Saline vs. LPS 1mg/kg	2.167	0.02939 to 4.304	Yes	*	0.0458	6	6
Saline vs. LPS 2mg/kg	94.15	57.61 to 130.7	Yes	****	<0.0001	6	6		Saline vs. LPS 2mg/kg	3.567	1.429 to 5.704	Yes	***	0.0003	6	6
LPS 0.5 mg/kg vs. LPS 1mg/kg	-0.2463	-41.10 to 40.61	No	ns	>0.9999	4	6		LPS 0.5 mg/kg vs. LPS 1mg/kg	1.208	-1.181 to 3.598	No	ns	0.5417	4	6
LPS 0.5 mg/kg vs. LPS 2mg/kg	5.669	-35.18 to 46.52	No	ns	0.9832	4	6		LPS 0.5 mg/kg vs. LPS 2mg/kg	2.608	0.2188 to 4.998	Yes	*	0.0273	4	6
LPS 1mg/kg vs. LPS 2mg/kg	5.915	-30.62 to 42.46	No	ns	0.9738	6	6		LPS 1mg/kg vs. LPS 2mg/kg	1.4	-0.7373 to 3.537	No	ns	0.3153	6	6
LPS 48h									LPS 48h
Saline vs. LPS 0.5 mg/kg	37.95	-2.899 to 78.81	No	ns	0.078	6	4		Saline vs. LPS 0.5 mg/kg	0.2	-2.190 to 2.590	No	ns	0.9961	6	4
Saline vs. LPS 1mg/kg	66.05	29.51 to 102.6	Yes	****	<0.0001	6	6		Saline vs. LPS 1mg/kg	0.3167	-1.821 to 2.454	No	ns	0.9792	6	6
Saline vs. LPS 2mg/kg	54.22	17.68 to 90.76	Yes	**	0.0012	6	6		Saline vs. LPS 2mg/kg	0.5	-1.742 to 2.742	No	ns	0.9343	6	5
LPS 0.5 mg/kg vs. LPS 1mg/kg	28.1	-12.76 to 68.95	No	ns	0.2773	4	6		LPS 0.5 mg/kg vs. LPS 1mg/kg	0.1167	-2.273 to 2.506	No	ns	0.9992	4	6
LPS 0.5 mg/kg vs. LPS 2mg/kg	16.27	-24.59 to 57.12	No	ns	0.722	4	6		LPS 0.5 mg/kg vs. LPS 2mg/kg	0.3	-2.183 to 2.783	No	ns	0.9885	4	5
LPS 1mg/kg vs. LPS 2mg/kg	-11.83	-48.37 to 24.71	No	ns	0.8293	6	6		LPS 1mg/kg vs. LPS 2mg/kg	0.1833	-2.058 to 2.425	No	ns	0.9964	6	5
LPS 72h
Saline vs. LPS 0.5 mg/kg	-12.86	-55.32 to 29.59	No	ns	0.8553	5	4
Saline vs. LPS 1mg/kg	15.97	-24.06 to 56.00	No	ns	0.7207	5	5
Saline vs. LPS 2mg/kg	18.93	-21.10 to 58.96	No	ns	0.6009	5	5
LPS 0.5 mg/kg vs. LPS 1mg/kg	28.84	-13.62 to 71.29	No	ns	0.2879	4	5
LPS 0.5 mg/kg vs. LPS 2mg/kg	31.79	-10.66 to 74.25	No	ns	0.2089	4	5
LPS 1mg/kg vs. LPS 2mg/kg	2.957	-37.07 to 42.98	No	ns	0.9974	5	5
